# Supplementary material for: Circadian Patterns of Intraocular Pressure Fluctuation among Normal-Tension Glaucoma Optic Disc Phenotypes
Source: PLoS One. 2016 Dec 13;11(12):e0168030. doi: 10.1371/journal.pone.0168030 (PMC5154535; doi:10.1371/journal.pone.0168030)
Supplement: S1 File — Total patients data of basic demographics, ophthalmologic examination, 24-hour intraocular pressure, blood pressure and ocular perfusion pressure. (XLSX) [file pone.0168030.s001.xlsx]

## Sheet: Group1&3
Demographic														Visual field			IOP																												Blood pressure
GROUP	ID	NAME	AGE	GENDER	EYE	IOP_OF1	IOP_OF2	IOP_OF AVR	MR SE	CCT AVG	WEIGHT	HEIGHT	BMI	VFI	MD	PSD	TP08	TP10	TP12	TP14	TP16	TP18	TP20	TP22	TP24	TP03	TP06	D PEAK	D TRO	N PEAK	N TRO	24 PEAK	24 TRP	D Tp AVR	N Tp AVR	24 Tp AVR	D Tp SD	N Tp SD	24 Tp SD	N-D Tp AVR	NP-DT Tp	D Tp FL	N Tp FL	24 Tp FL	SBP08	DBP08	MAP08	SBP10	DBP10
1			63	2	2	11	14	12.5	-1	510.667	67	159	26.5021	99	-2.3	1.8	12	13	13	13	12	13	13	14	16	16	14	14	12	16	14	16	12	12.875	15.3333	13.5455	0.64087	1.1547	1.36848	2.45833	4	2	2	4	119	72	87.6667	142	76
1			64	2	2	14	14	14	-0.065	530	59.7	154.7	24.9456	100	0.1	1.6	14	14	14	11	12	11	12	14	14	15	15	14	11	15	14	15	11	12.75	14.6667	13.2727	1.38873	0.57735	1.48936	1.91667	4	3	1	4	125	71	89	138	77
1			60	1	1	18	14	16	0.75	550.667	77	172	26.0276	97	-1.01	2.58	13	14	15	13	16	15	16	15	23	27	20	16	13	27	20	27	13	14.625	23.3333	17	1.18773	3.51188	4.47214	8.70833	14	3	7	14	119	82	94.3333	115	77
1			70	1	1	14	10	12	2	537.667	61.35	171.6	20.8344	91	-5.88	3.3	14	12	11	10	10	10	11	12	14	18	16	14	10	18	14	18	10	11.25	16	12.5455	1.38873	2	2.65946	4.75	8	4	4	8	100	60	73.3333	117	78
1			58	2	1	10	13	11.5	-1	559.667	53	153	22.6409	100	1.8	1.1	13	14	13	13	14	14	14	11	17	14	13	14	11	17	13	17	11	13.25	14.6667	13.6364	1.0351	2.08167	1.43337	1.41667	6	3	4	6	106	72	83.3333	100	65
1			62	1	2	12	13	12.5	-1.125	525.333	63.5	170.9	21.7415	100	-0.5	1.28	18	19	17	17	16	16	18	18	19	20	20	19	16	20	19	20	16	17.375	19.6667	18	1.06066	0.57735	1.41421	2.29167	4	3	1	4	120	72	88	146	98
1			53	2	1	15	14	14.5	1.5	513.333	57	158	22.8329	96	-1	2.4	11	13	13	10	10	11	10	11	12	11	11	13	10	12	11	13	10	11.125	11.3333	11.1818	1.24642	0.57735	1.07872	0.208333	2	3	1	3	110	74	86	105	69
1			59	2	2	13	14	13.5	0.125	572.5	62.85	157.4	25.3686	99	-0.31	1.63	18	17	17	17	15	13	19	19	18	22	24	19	13	24	18	24	13	16.875	21.3333	18.0909	2.03101	3.05505	3.01511	4.45833	11	6	6	11	102	75	84	99	70
1			47	1	1	12	13	12.5	-6.875	524.333	56	168.8	19.6536	96	-2.7	1.8	12	15	14	10	10	10	9	10	12	12	12	15	9	12	12	15	9	11.25	12	11.4545	2.18763	3.87	1.86353	0.75	3	6	0	6	145	94	111	141	86
1			62	1	1	11	15	13	-2.125	515	71.5	167	25.6373	97	-0.6	3.8	17	16	14	14	16	12	10	12	13	13	13	17	10	13	13	17	10	13.875	13	13.6364	2.41646	0.543	2.06265	-0.875	3	7	0	7	138	98	111.333	125	81
1			77	1	2	17	17	17	0.25	552.667	77.7	167.3	27.7606	96	-2	2.7	14	16	16	19	15	18	17	16	16	17	17	19	14	17	16	19	14	16.375	16.6667	16.4545	1.59799	0.57735	1.36848	0.291667	3	5	1	5	123	90	101	128	89
1			61	2	1	13	15	14	-1.5	501	66.35	167.1	23.7623	55	-15.17	11.62	16	15	14	15	15	15	12	13	15	15	16	16	12	16	15	16	12	14.375	15.3333	14.6364	1.30247	0.57735	1.20605	0.958333	4	4	1	4	168	94	118.667	129	90
1			66	2	1	14	18	16	-1.75	501	53.45	155	22.2477	99	-0.78	1.67	14	13	14	14	16	11	11	14	19	17	16	16	11	19	16	19	11	13.375	17.3333	14.4545	1.68502	1.52753	2.42337	3.95833	8	5	3	8	98	67	77.3333	88	57
1			86	1	1	15	19	17	0.25	531.667	60.5	168.1	21.4102	98	-0.4	2.1	12	12	11	10	10	12	12	12	13	13	15	12	10	15	13	15	10	11.375	13.6667	12	0.916125	1.1547	1.41421	2.29167	5	2	2	5	117	74	88.3333	103	66
1			55	1	1	14	12	13	-2.875	477.333	71	183.5	21.0856	100	2.2	1.4	10	13	12	13	13	12	12	10	11	13	11	13	10	13	11	13	10	11.875	11.6667	11.8182	1.24642	1.1547	1.16775	-0.208333	3	3	2	3	103	80	87.6667	91	64
1			76	1	1	10	10	10	2.375	569.667	67	167	24.0238	87	-7.43	7.73	12	16	15	13	13	14	15	13	16	17	17	16	12	17	16	17	12	13.875	16.6667	14.6364	1.3562	0.57735	1.74773	2.79167	5	4	1	5	109	61	77	123	62
1			53	2	1	11	9	10	0.25	532.333	51	155	21.2279	74	-7.5	12.1	9	12	12	11	13	9	11	10	8	9	13	13	9	13	8	13	8	10.875	10	10.6364	1.45774	2.64575	1.74773	-0.875	4	4	5	5	89	54	65.6667	101	62
1			51	2	1	14	14	14	-1.25	526	47	149	21.1702	99	0.08	1.99	14	17	13	14	15	12	11	13	16	16	17	17	11	17	16	17	11	13.625	16.3333	14.3636	1.84681	0.57735	2.01359	2.70833	6	6	1	6	87	56	66.3333	102	65
1			63	1	1	16	11	13.5	1.81	494.5	55	167.1	19.6974	60	-13.59	15.4	13	14	15	12	11	13	9	10	14	14	15	15	9	15	14	15	9	12.125	14.3333	12.7273	2.03101	0.57735	2.00454	2.20833	6	6	1	6	121	71	87.6667	122	66
1			66	1	1	13	15	14	1.25	546.333	81	177.5	25.7092	72	-9.5	11.18	14	12	11	12	13	13	11	13	15	16	18	14	11	18	15	18	11	12.375	16.3333	13.4545	1.06066	1.52753	2.16165	3.95833	7	3	3	7	123	76	91.6667	121	81
1			61	2	2	18	21	19.5	0.93	529.333	58	161	22.3757	100	0.9	1.4	12	16	19	14	15	15	14	15	17	19	19	19	12	19	17	19	12	15	18.3333	15.9091	2	1.1547	2.34327	3.33333	7	7	2	7	129	80	96.3333	124	75
1			40	2	1	12	17	14.5	-0.745	479	55	162	20.9572	57	-12.15	16.8	18	18	19	18	16	19	15	18	22	21	21	19	15	22	21	22	15	17.625	21.3333	18.6364	1.40789	0.57735	2.11058	3.70833	7	4	1	7	97	66	76.3333	111	74
1			68	2	1	15	16	15.5	-0.75	572.667	59.7	154.9	24.8812	91	-4.6	4.6	18	14	16	17	18	20	16	16	20	16	20	20	14	20	16	20	14	16.875	18.6667	17.3636	1.80772	2.3094	2.01359	1.79167	6	6	4	6	101	67	78.3333	116	73
1			49	2	1	13	13	13	-0.5	551.667	54	157.3	21.8241	96	-2	2.84	17	19	16	17	20	19	21	18	18	18	20	21	16	20	18	21	16	18.375	18.6667	18.4545	1.68502	1.1547	1.50756	0.291667	4	5	2	5	120	80	93.3333	104	65
1			63	2	1	18	17	17.5	1.25	541	47	152	20.3428	100	1.5	1.1	11	13	12	14	12	13	11	12	13	14	13	14	11	14	13	14	11	12.25	13.3333	12.5455	1.0351	0.57735	1.03573	1.08333	3	3	1	3	119	62	81	166	86
1			65	2	1	26	17	21.5	-0.125	534.667	55.8	157.9	22.3805	100	1.21	1.64	15	18	19	22	20	15	17	18	19	20	20	22	15	20	19	22	15	18	19.6667	18.4545	2.39046	0.57735	2.16165	1.66667	5	7	1	7	106	67	80	117	74
1			50	1	1	19	17	18	0.495	558	75	163	28.2284	87	-5.3	11.4	18	21	16	15	17	20	15	18	21	22	24	21	15	24	21	24	15	17.5	22.3333	18.8182	2.20389	1.52753	2.99393	4.83333	9	6	3	9	96	61	72.6667	110	70
1			66	2	1	12	14	13	0	496	46	153	19.6506	92	-0.4	5.8	12	13	12	12	12	11	11	10	11	11	12	13	10	12	11	13	10	11.625	11.3333	11.5455	0.916125	0.57735	0.8202	-0.291667	2	3	1	3	90	69	89.112	92	63
1			72	2	1	14	14	14	1.5	543.667	73.1	162.5	27.6828	98	-2.5	1.5	16	16	15	15	9	11	11	12	13	14	16	16	9	16	13	16	9	13.125	14.3333	13.4545	2.6959	1.52753	2.42337	1.20833	7	7	3	7	156	85	108.667	143	71
1			47	2	2	14	14	14	-1.25	509.667	46.75	156	19.2102	98	-0.1	1.81	10	16	21	17	18	18	17	17	23	21	23	21	10	23	21	23	10	16.75	22.3333	18.2727	3.1053	1.1547	3.71728	5.58333	13	11	2	13	116	82	93.3333	117	76
1			51	2	2	12	11	11.5	-0.75	517	53.7	160.7	20.7942	100	0.1	1.5	13	12	14	14	12	13	12	12	13	14	13	14	12	14	13	14	12	12.75	13.3333	12.9091	0.886405	0.57735	0.831209	0.583333	2	2	1	2	101	77	85	94	68
1			62	2	1	19	18	18.5	-0.315	514	49	151	21.4903	89	-4.3	7.07	18	21	20	19	20	19	15	16	19	16	19	21	15	19	16	21	15	18.5	18	18.3636	2.0702	1.73205	1.91169	-0.5	4	6	3	6	127	78	94.3333	123	79
1			66	2	1	17	16	16.5	0	495.667	50.75	154	21.3991	96	-1.4	3.6	19	16	16	13	13	14	13	20	23	21	17	20	13	23	17	23	13	15.5	20.3333	16.8182	2.77746	3.05505	3.5162	4.83333	10	7	6	10	117	79	91.6667	120	70
1			55	2	1	14	14	14	0.25	531.333	52	153.7	22.0118	99	-1.7	1.4	15	15	18	18	17	18	18	15	18	22	19	18	15	22	18	22	15	16.75	19.6667	17.5455	1.48805	2.08167	2.06706	2.91667	7	3	4	7	112	78	99.65	109	68
1			58	1	1	16	17	16.5	-1	556.333	69.2	163.5	25.8863	98	-0.9	2.3	15	14	15	15	14	14	14	14	16	16	17	15	14	17	16	17	14	14.375	16.3333	14.9091	0.517549	0.57735	1.04447	1.95833	3	1	1	3	127	78	94.3333	145	86
1			65	2	1	13	17	15	1.5	549.333	50.6	157.3	20.45	99	0.9	2.4	14	14	14	14	15	12	15	17	14	15	16	17	12	16	14	17	12	14.375	15	14.5455	1.40789	1	1.29334	0.625	4	5	2	5	114	71	85.3333	110	62
1			49	2	1	11	13	12	-0.125	496.667	73.7	161	28.4325	97	-1.1	2.1	14	13	10	10	11	13	12	15	15	14	15	15	10	15	14	15	10	12.25	14.6667	12.9091	1.83225	0.57735	1.92117	2.41667	5	5	1	5	117	81	93	129	87
1			67	2	1	14	13	13.5	1.625	501.333	52.8	151.9	22.8833	98	-1.55	1.92	13	14	15	18	12	10	12	11	13	14	16	18	10	16	13	18	10	13.125	14.3333	13.4545	2.53194	1.52753	2.29624	1.20833	6	8	3	8	128	81	96.6667	116	66
1			54	2	1	17	17	17	1.685	530.333	48.5	157	19.6763	100	-0.15	1.34	18	15	17	17	18	18	17	15	18	21	18	18	15	21	18	21	15	16.875	19.5	17.4	1.24642	2.12132	1.7127	2.625	6	3	3	6	99	63	75	94	66
1			66	1	1	13	15	14	0	520	71.65	164.6	26.4458	94	-3.3	2.5	13	17	13	15	11	10	10	14	17	18	17	17	10	18	17	18	10	12.875	17.3333	14.0909	2.47487	0.57735	2.94803	4.45833	8	7	1	8	150	85	106.667	124	69
1			62	2	1	10	10	10	0.5	498	57	161	21.9899	99	1	2	12	14	3	11	12	9	9	11	12	12	16	14	3	16	12	16	3	10.125	13.3333	11	3.31393	2.3094	3.31662	3.20833	13	11	4	13	93	58	69.6667	97	59
1			41	1	1	13	12	12.5	-3.25	578.667	70	170	24.2215	99	-1.65	1.82	13	16	16	16	17	19	18	15	16	16	19	19	13	19	16	19	13	16.2857	17	16.5	1.97605	1.73205	1.84089	0.714286	6	6	3	6	130	88	102	98	77
1			52	1	1	16	16	16	-2.75	561.333	57.9	169.9	20.0582	96	-0.96	3.5	23	21	16	19	19	19	15	18	19	20	22	23	15	22	19	23	15	18.75	20.3333	19.1818	2.54951	1.52753	2.35874	1.58333	7	8	3	8	123	81	95	117	73
1			64	1	1	8	10	9	1.25	500.667	68	171	23.255	99	-0.5	1.8	11	11	11	9	9	10	8	8	11	13	12	11	8	13	11	13	8	9.625	12	10.2727	1.30247	1	1.61808	2.375	5	3	2	5	125	90	101.667	138	85
1			42	1	2	18	16	17	-1.25	530.667	64	172	21.6333	100	0.5	1.3	13	19	18	16	17	17	14	14	15	17	13	19	13	17	13	19	13	16	15	15.7273	2.13809	2	2.05382	-1	4	6	4	6	171	77	108.333	137	94
1			67	1	1	19	18	18.5	1.125	513.333	75	166	27.2173	88	-7.7	5.1	17	14	15	14	16	15	15	14	17	18	16	17	14	18	16	18	14	15	17	15.5455	1.06904	1	1.36848	2	4	3	2	4	115	69	84.3333	125	80
1			50	2	1	12	13	12.5	-2.5	519	61.7	157.7	24.8097	80	-6.69	8.6	19	14	20	17	17	14	15	15	22	21	19	20	14	22	19	22	14	16.375	20.6667	17.5455	2.26385	1.52753	2.84125	4.29167	8	6	3	8	98	63	74.6667	104	60
1			65	2	2	7	10	8.5	-1	447	59.5	152.6	25.551	94	-4.3	2.6	11	12	12	10	11	14	12	12	18	16	15	14	10	18	15	18	10	11.75	16.3333	13	1.16496	1.52753	2.44949	4.58333	8	4	3	8	128	93	104.667	114	82
1			50	1	1	19	15	17	1.875	561	66.4	169.7	23.0571	95	-2.05	4.18	19	24	20	18	20	23	20	19	17	20	25	24	18	25	17	25	17	20.375	20.6667	20.4545	2.06588	4.04145	2.50454	0.291667	7	6	8	8	116	99	102	123	84
1			61	2	1	20	20	20	2.875	496.333	53	153.3	22.5523	89	-2.9	4.2	12	21	18	20	20	15	13	12	15	15	15	21	12	15	15	21	12	16.375	15	16	3.81491	0	3.25576	-1.375	3	9	0	9	131	81	97.6667	150	87
1			50	2	1	10	8	9	0.125	492.333	52.45	157.1	21.2517	100	-0.7	1.3	10	12	12	10	9	9	11	9	13	13	15	12	9	15	13	15	9	10.25	13.6667	11.1818	1.28174	1.1547	1.99089	3.41667	6	3	2	6	110	66	80.6667	102	68
1			50	2	1	14	16	15	-0.625	526.333	56	162	21.3382	94	-1.8	3.79	16	17	13	14	12	12	9	14	18	16	16	17	9	18	16	18	9	13.375	16.6667	14.2727	2.50357	1.1547	2.64919	3.29167	9	8	2	9	105	69	81	104	67
1			64	2	1	15	15	15	0	537	62.6	152.4	26.9528	82	-4	9.3	18	18	17	18	17	17	16	15	24	18	21	18	15	24	18	24	15	17	21	18.0909	1.06904	3	2.46798	4	9	3	6	9	112	77	89.98	123	81
1			55	2	2	13	13	13	-0.125	513.333	65	165	23.8751	98	-0.4	2.1	8	13	11	12	12	10	10	10	17	16	15	13	8	17	15	17	8	10.75	16	12.1818	1.58114	1	2.82199	5.25	9	5	2	9	93	63	73	93	60
1			56	2	1	15	18	16.5	-2.625	527	62.5	157.2	25.2915	85	-2.9	12.03	14	15	14	12	15	12	13	14	16	18	17	15	12	18	16	18	12	13.625	17	14.5455	1.18773	1	1.91644	3.375	6	3	2	6	137	87	103.667	154	85
1			64	2	1	14	14	14	-0.245	524.333	59.8	153.7	25.3136	97	-1.7	2.9	13	15	15	13	12	13	14	14	16	16	16	15	12	16	16	16	12	13.625	16	14.2727	1.06066	0	1.42063	2.375	4	3	0	4	115	88	90.567	114	66
1			60	2	1	14	15	14.5	-0.56	503.333	64	153	27.3399	99	1	1.7	15	16	16	16	15	14	15	13	15	18	18	16	13	18	15	18	13	15	17	15.5455	1.06904	1.73205	1.50756	2	5	3	3	5	127	81	96.3333	117	70
1			53	1	1	14	13	13.5	1.75	478.333	80	187	22.8774	100	0.4	1.8	12	13	13	11	12	13	14	11	14	18	14	14	11	18	14	18	11	12.375	15.3333	13.1818	1.06066	2.3094	1.94001	2.95833	7	3	4	7	100	54	69.3333	95	65
1			67	2	2	11	9	10	0.75	532.667	53	152	22.9398	98	-0.2	1.7	12	13	12	13	11	10	12	11	13	14	13	13	10	14	13	14	10	11.75	13.3333	12.1818	1.0351	0.57735	1.16775	1.58333	4	3	1	4	160	80	106.667	128	70
1			64	1	1	12	12	12	-0.375	490	61	167	21.8724	100	-2.1	1.4	13	12	14	13	12	12	12	10	11	13	13	14	10	13	11	14	10	12.25	12.3333	12.2727	1.16496	1.1547	1.10371	0.0833333	3	4	2	4	111	66	81	130	74
1			64	2	2	12	14	13	0.625	527.333	61.7	157	25.0314	96	-2.2	2.9	16	15	12	13	17	16	17	14	15	19	21	17	12	21	15	21	12	15	18.3333	15.9091	1.85164	3.05505	2.58668	3.33333	9	5	6	9	94	63	73.3333	123	81
1			47	1	2	18	15	16.5	-0.69	529.667	71	167	25.4581	100	0.6	1.4	15	17	17	15	15	15	16	15	16	17	15	17	15	17	15	17	15	15.625	16	15.7273	0.916125	1	0.904534	0.375	2	2	2	2	127	89	101.667	130	84
1			57	2	1	16	16	16	-0.625	516.667	68	151	29.8233	99	-1.6	1.3	15	13	15	14	14	12	13	16	14	15	20	16	12	20	14	20	12	14	16.3333	14.6364	1.30931	3.21455	2.11058	2.33333	8	4	6	8	157	87	110.333	148	86
1			65	2	2	16	14	15	2.75	551.333	62.75	150.3	27.7777	96	-2	1.5	18	19	17	20	18	18	17	15	18	19	21	20	15	21	18	21	15	17.75	19.3333	18.1818	1.48805	1.52753	1.60114	1.58333	6	5	3	6	133	86	101.667	134	76
1			62	2	1	10	11	10.5	-0.245	562.667	50.2	150.2	22.2517	80	-8.3	7	11	12	13	10	11	11	10	10	16	14	14	13	10	16	14	16	10	11	14.6667	12	1.06904	1.1547	2	3.66667	6	3	2	6	98	66	76.6667	106	65
1			49	1	2	21	19	20	-2.375	583.333	79	170	27.3356	75	-10.5	10.66	15	16	16	16	15	14	14	16	16	19	17	16	14	19	16	19	14	15.25	17.3333	15.8182	0.886405	1.52753	1.4013	2.08333	5	2	3	5	128	91	103.333	119	84
1			50	1	1	15	15	15	-1.75	531.333	76.65	176.9	24.4938	83	-3.1	9.8	21	15	14	13	15	16	15	11	20	16	18	21	11	20	16	21	11	15	18	15.8182	2.87849	2	2.92637	3	9	10	4	10	110	79	89.3333	116	80
1			71	2	1	14	13	13.5	0.125	539.333	51	151	22.3674	98	0.2	2.07	11	14	14	11	17	14	13	12	13	13	13	17	11	13	13	17	11	13.25	13	13.1818	1.98206	1.876	1.66242	-0.25	2	6	0	6	96	61	72.6667	103	65
1			72	1	2	13	12	12.5	-1	543.667	70	171	23.939	63	-9.6	12.2	10	11	12	13	12	10	17	13	15	12	12	17	10	15	12	17	10	12.25	13	12.4545	2.25198	1.73205	2.06706	0.75	5	7	3	7	128	77	94	138	81
1			64	2	2	14	13	13.5	1.68	516	56	160	21.875	99	-0.04	1.7	10	12	13	12	13	14	11	11	15	16	16	14	10	16	15	16	10	12	15.6667	13	1.30931	0.57735	2.04939	3.66667	6	4	1	6	109	62	77.6667	103	68
1			43	2	1	16	17	16.5	-0.245	522	54	156	22.1893	97	-1.2	2.4	10	14	12	10	10	10	11	11	13	13	12	14	10	13	12	14	10	11	12.6667	11.4545	1.41421	0.57735	1.4397	1.66667	3	4	1	4	96	76	82.6667	137	49
1			61	1	1	12	15	13.5	-1.5	514.333	58.8	170	20.346	80	-5.9	13.05	16	16	15	14	14	12	13	14	15	14	15	16	12	15	14	16	12	14.25	14.6667	14.3636	1.38873	0.57735	1.20605	0.416667	3	4	1	4	145	95	111.667	144	96
1			41	1	1	14	12	13	-0.875	532	69.7	172	23.56	99	-0.3	2	14	19	19	16	16	17	11	14	16	15	17	19	11	17	15	19	11	15.75	16	15.8	2.71241	1.41421	2.4404	0.25	6	8	2	8	97	63	74.3333	106	62
1			47	2	1	16	16	16	-0.375	521	48	155	19.9792	97	-0.1	2.1	16	21	20	18	18	17	16	17	18	18	22	21	16	22	18	22	16	17.875	19.3333	18.2727	1.80772	2.3094	1.95402	1.45833	6	5	4	6	101	71	81	128	73
1			54	2	2	17	20	18.5	0	497.667	68	158	27.2392	99	-2	1.8	18	18	18	17	16	20	20	18	20	19	19	20	16	20	19	20	16	18.125	19.3333	18.4545	1.3562	0.57735	1.29334	1.20833	4	4	1	4	124	82	96	142	96
1			51	2	1	14	15	14.5	-1.75	530	53	155.3	21.9752	97	-0.7	2.3	15	14	14	13	13	13	13	11	20	18	13	15	11	20	13	20	11	13.25	17	14.2727	1.16496	3.60555	2.57258	3.75	9	4	7	9	120	87	98	116	80
1			48	2	2	14	14	14	0.125	480	58	162	22.1003	96	-1.9	3.02	12	14	15	19	14	12	13	13	14	15	14	19	12	15	14	19	12	14	14.3333	14.0909	2.26779	0.57735	1.92117	0.333333	3	7	1	7	114	73	86.6667	122	80
1			58	1	1	11	12	11.5	0.25	609.667	73	165	26.8136	98	-0.3	2.2	11	15	15	14	12	11	11	10	13	14	17	15	10	17	13	17	10	12	14.6667	12.8	1.82574	2.08167	2.20101	2.66667	7	5	4	7	113	76	89.343	114	77
1			42	1	1	18	17	17.5	-10	592.667	72	172	24.3375	97	-3.1	4.7	19	18	20	19	18	19	19	20	17	15	19	20	18	19	15	20	15	19	16	18.4	0.755929	1.41421	1.50555	-3	1	2	2	5	109	71	83.6667	116	73
1			64	1	1	11	14	12.5	-0.25	478	64	175	20.898	82	-4.3	9.1	14	15	15	13	17	14	14	12	17	17	18	17	12	18	17	18	12	14.25	17.3333	15.0909	1.48805	0.57735	1.92117	3.08333	6	5	1	6	127	82	97	151	91
3			57	2	1	18	19	18.5	-1.125	535.333	60	153	25.6312	82	-7.4	5.8	15	15	16	13	12	14	14	14	17	17	18	16	12	18	17	18	12	14.125	17.3333	15	1.24642	0.57735	1.84391	3.20833	6	4	1	6	113	82	92.3333	126	91
3			41	1	1	11	12	11.5	-1.5	455.333	61	173.5	20.2643	98	-0.6	2.02	15	17	15	14	12	12	11	10	12	14	15	17	10	15	12	17	10	13.25	13.6667	13.3636	2.37547	1.52753	2.11058	0.416667	5	7	3	7	117	87	97	131	83
3			72	1	1	16	17	16.5	2.5	544	59	155	24.5578	76	-8.4	7.5	13	13	13	11	11	11	11	13	14	16	14	13	11	16	14	16	11	12	14.6667	12.7273	1.06904	1.1547	1.61808	2.66667	5	2	2	5	155	84	107.667	195	86
3			41	1	1	14	15	14.5	-0.25	544.333	80	171	27.3588	99	-0.9	1.8	11	14	13	10	12	12	11	13	11	11	12	14	10	12	11	14	10	12	11.3333	11.8182	1.30931	0.57735	1.16775	-0.666667	2	4	1	4	100	67	78	107	72
3			54	1	1	12	13	12.5	-0.5	510	76	174	25.1024	97	-3.2	1.99	16	12	11	10	14	12	11	10	14	14	15	16	10	15	14	16	10	12	14.3333	12.6364	2.0702	0.57735	2.06265	2.33333	5	6	1	6	137	74	95	104	69
3			63	2	1	9	10	9.5	0.5	495.333	51	160	19.9219	90	-5.99	4.5	10	11	10	10	12	12	10	11	10	10	13	12	10	13	10	13	10	10.75	11	10.8182	0.886405	1.73205	1.07872	0.25	3	2	3	3	110	70	83.3333	98	65
3			55	1	1	19	16	17.5	1.25	576.667	78	170	26.9896	96	-0.4	2.11	15	20	17	18	16	14	13	12	14	14	17	20	12	17	14	20	12	15.625	15	15.4545	2.66927	1.73205	2.38175	-0.625	5	8	3	8	140	98	112	151	98
3			55	1	1	14	14	14	-2.5	539.667	71	175	23.1837	96	-0.3	2.8	11	16	15	15	15	16	16	12	12	13	12	16	11	13	12	16	11	14.5	12.3333	13.9091	1.92725	0.57735	1.92117	-2.16667	2	5	1	5	135	92	106.333	130	84
3			67	1	1	18	16	17	0.875	565	81	175	26.449	87	-5.9	8.05	17	15	16	15	14	17	13	15	17	19	19	17	13	19	17	19	13	15.25	18.3333	16.0909	1.38873	1.1547	1.92117	3.08333	6	4	2	6	122	82	95.3333	132	72
3			56	2	2	10	13	11.5	0.375	513.333	57	159.5	22.4054	80	-7.2	7.5	16	14	13	14	13	15	13	14	14	16	15	16	13	16	14	16	13	14	15	14.2727	1.06904	1	1.10371	1	3	3	2	3	121	79	93	124	76
3			66	1	1	10	13	11.5	0.125	510.333	75	169	26.2596	94	-4.45	3.07	15	15	17	13	17	14	14	14	15	20	17	17	13	20	15	20	13	14.8571	17.3333	15.6	1.57359	2.51661	2.1187	2.47619	7	4	5	7	89	66	73.6667	122	83
3			54	2	2	14	14	14	-0.625	605.333	65	154	27.4077	99	0.39	1.4	17	13	13	15	15	13	15	14	14	19	20	17	13	20	14	20	13	14.375	17.6667	15.2727	1.40789	3.21455	2.41209	3.29167	7	4	6	7	152	97	115.333	112	75
3			63	2	1	13	13	13	1	512.333	58	143	28.3632	73	-6.3	10.74	12	16	15	13	14	12	13	12	13	14	14	16	12	14	13	16	12	13.375	13.6667	13.4545	1.50594	0.57735	1.29334	0.291667	2	4	1	4	125	81	95.6667	125	63
3			40	2	1	18	17	17.5	-0.315	569.333	56.6	159	22.3884	64	-10.6	13.7	18	17	16	17	17	18	18	16	17	19	18	18	16	19	17	19	16	17.125	18	17.3636	0.834523	1	0.924416	0.875	3	2	2	3	115	78	90.3333	133	89
3			69	1	1	11	15	13	0.805	528	68.4	160	26.7187	86	-6.03	6.2	16	14	15	15	15	17	16	15	19	21	21	17	14	21	19	21	14	15.375	20.3333	16.7273	0.916125	1.1547	2.49363	4.95833	7	3	2	7	118	80	92.6667	115	70
3			64	2	1	16	16	16	0.495	579.667	82	155.3	33.9994	97	-2.24	2.11	13	17	16	14	17	11	16	14	16	18	18	17	11	18	16	18	11	14.75	17.3333	15.4545	2.12132	1.1547	2.20743	2.58333	7	6	2	7	165	83	110.333	132	75
3			61	2	1	13	13	13	-0.75	496.333	61	148	27.8488	97	-1.4	2.7	15	15	12	11	11	12	12	12	14	14	17	15	11	17	14	17	11	12.5	15	13.1818	1.60357	1.73205	1.94001	2.5	6	4	3	6	119	82	94.3333	138	83
3			46	2	1	16	13	14.5	-1.625	558.667	56	163	21.0772	99	-0.7	1.7	13	16	14	15	15	17	14	14	16	15	14	17	13	16	14	17	13	14.75	15	14.8182	1.28174	1	1.16775	0.25	3	4	2	4	108	68	81.3333	111	74
3			66	2	1	19	15	17	0.5	565.333	48	150	21.3333	98	-1.9	1.9	17	19	16	17	15	16	15	13	16	17	17	19	13	17	16	19	13	16	16.6667	16.1818	1.77281	0.57735	1.53741	0.666667	4	6	1	6	100	81	87.3333	109	72
3			63	2	1	15	14	14.5	-8.125	666.667	53	154	22.3478	95	-4.02	2.43	19	16	18	13	18	21	17	19	22	25	20	21	13	25	20	25	13	17.625	22.3333	18.9091	2.38672	2.51661	3.17662	4.70833	12	8	5	12	130	82	98	84	60
3			55	1	1	17	15	16	-5.875	575	84	178	26.5118	91	-4.47	8.39	16	15	13	15	16	18	17	14	16	14	17	18	13	17	14	18	13	15.5	15.6667	15.5455	1.60357	1.52753	1.50756	0.166667	4	5	3	5	129	77	94.3333	148	75
3			64	2	1	16	17	16.5	-4.75	539.333	64	160	25	97	-3.07	2.59	15	19	16	13	22	22	18	19	20	18	16	22	13	20	16	22	13	18	18	18	3.20713	2	2.82843	0	7	9	4	9	133	80	97.6667	126	81
3			45	1	1	18	16	17	-3.75	596	72.55	173	24.2407	97	-1.4	4.8	13	15	13	15	14	14	15	12	16	20	15	15	12	20	15	20	12	13.875	17	14.7273	1.12599	2.64575	2.10195	3.125	8	3	5	8	126	91	102.667	137	87
3			62	1	1	12	11	11.5	-9.875	544.667	80.15	178.6	25.127	83	-5.4	7.9	14	15	14	15	13	15	12	15	17	14	15	15	12	17	14	17	12	14.125	15.3333	14.4545	1.12599	1.52753	1.29334	1.20833	5	3	3	5	120	83	95.3333	143	86
3			48	1	1	16	14	15	-4.875	545.333	64.9	163.8	24.1889	35	-20.2	13.3	17	15	18	18	14	16	15	17	17	21	15	18	14	21	15	21	14	16.25	17.6667	16.6364	1.48805	3.05505	1.9633	1.41667	7	4	6	7	105	67	79.6667	107	69
3			41	1	2	16	15	15.5	-4.625	521	66	170	22.8374	100	0.2	1.1	20	17	16	14	13	11	13	12	12	13	16	20	11	16	12	20	11	14.5	13.6667	14.2727	2.9761	2.08167	2.68667	-0.833333	5	9	4	9	133	90	104.333	111	90
3			50	1	1	15	18	16.5	-10.25	597	75	177	23.9395	72	-12.52	11.8	15	12	13	13	13	16	13	13	15	13	15	16	12	15	13	16	12	13.5	14.3333	13.7273	1.30931	1.1547	1.27208	0.833333	3	4	2	4	109	65	79.6667	116	71
3			58	1	1	17	16	16.5	-2.875	606.333	67	178	21.1463	99	-1	1.7	14	15	15	14	14	14	9	14	15	18	17	15	9	18	15	18	9	13.625	16.6667	14.4545	1.92261	1.52753	2.25227	3.04167	9	6	3	9	109	77	87.6667	110	77
3			43	2	1	15	14	14.5	-8.875	542	55.5	146.8	25.7538	94	-2.3	3.9	13	19	18	15	16	17	13	14	14	12	14	19	13	14	12	19	12	15.625	13.3333	15	2.26385	1.1547	2.23607	-2.29167	1	6	2	7	110	60	76.6667	107	68
3			46	1	1	16	14	15	-5.75	500.667	77	167	27.6095	99	-0.8	1.7	13	13	14	14	16	16	13	12	14	13	15	16	12	15	13	16	12	13.875	14	13.9091	1.45774	1	1.30035	0.125	3	4	2	4	157	98	117.667	163	67
3			50	1	1	15	12	13.5	-5.375	498.667	68.2	167.1	24.4248	73	-10.5	11.97	14	13	14	13	14	15	12	12	16	14	14	15	12	16	14	16	12	13.375	14.6667	13.7273	1.06066	1.1547	1.19087	1.29167	4	3	2	4	118	76	90	111	77
3			57	1	1	19	19	19	-6.25	542.667	75.85	172.2	25.5793	100	2.1	1.8	17	18	16	18	19	15	16	17	16	15	21	19	15	21	15	21	15	17	17.3333	17.0909	1.30931	3.21455	1.81409	0.333333	6	4	6	6	127	92	103.667	119	83
3			43	1	1	21	15	18	-2	544.667	87.85	174.7	28.7843	100	1.22	1.43	17	21	17	17	15	17	14	21	17	18	18	21	14	18	17	21	14	17.375	17.6667	17.4545	2.50357	0.57735	2.11488	0.291667	4	7	1	7	126	88	100.667	126	90
3			42	2	1	10	13	11.5	-1.625	535	58.85	160.2	22.9309	96	-1.57	4.3	15	14	16	14	14	13	13	10	14	12	13	16	10	14	12	16	10	13.625	13	13.4545	1.76777	1	1.57249	-0.625	4	6	2	6	109	74	85.6667	114	68
3			43	2	1	16	13	14.5	-8.875	522.667	61	153.2	25.9904	97	-3.65	2.94	12	17	11	16	13	15	11	8	14	17	16	17	8	17	14	17	8	12.875	15.6667	13.6364	2.99702	1.52753	2.90767	2.79167	9	9	3	9	97	60	72.3333	115	56
3			49	2	1	16	13	14.5	-2.72	571.667	51.25	156.5	20.925	99	-0.2	1.6	17	18	20	18	19	18	15	17	18	18	16	20	15	18	16	20	15	17.75	17.3333	17.6364	1.48805	1.1547	1.36182	-0.416667	3	5	2	5	80	55	63.3333	98	67
3			47	1	1	15	16	15.5	-3.625	612.667	71.35	168.3	25.1899	99	-0.2	1.9	14	17	15	17	14	11	12	11	15	14	15	17	11	15	14	17	11	13.875	14.6667	14.0909	2.41646	0.57735	2.07145	0.791667	4	6	1	6	124	84	97.3333	151	64
3			54	1	1	18	16	17	-5.44	589.667	68	166	24.677	92	-3.7	7.2	14	20	18	17	15	15	15	16	17	20	20	20	14	20	17	20	14	16.25	19	17	1.98206	1.73205	2.23607	2.75	6	6	3	6	125	85	98.3333	135	91
3			54	2	1	13	14	13.5	-7.19	513	52	154	21.9261	94	-4.2	3.6	12	16	14	12	10	14	14	13	12	14	14	16	10	14	12	16	10	13.125	13.3333	13.1818	1.80772	1.1547	1.60114	0.208333	4	6	2	6	90	60	70	108	55
3			54	1	2	12	18	15	-5.125	503.333	87	173	29.0688	89	-3.1	7.8	16	17	19	18	18	17	17	15	21	20	20	19	15	21	20	21	15	17.125	20.3333	18	1.24642	0.57735	1.84391	3.20833	6	4	1	6	125	84	97.6667	109	74
3			40	1	1	12	14	13	-1.125	441.667	72	171	24.623	96	-1.7	4	17	21	18	13	13	16	17	15	18	19	15	21	13	19	15	21	13	16.25	17.3333	16.5455	2.65922	2.08167	2.46429	1.08333	6	8	4	8	125	84	97.6667	116	84
3			65	1	1	15	14	14.5	-2.25	544.667	69	162	26.2917	97	-0.7	2.3	15	15	15	14	14	14	14	14	16	14	16	15	14	16	14	16	14	14.375	15.3333	14.6364	0.517549	1.1547	0.80904	0.958333	2	1	2	2	112	98	98.112	118	77
3			43	1	1	14	14	14	-1.625	514.333	59	173	19.7133	98	-0.3	2.2	16	15	13	11	13	14	13	13	16	19	15	16	11	19	15	19	11	13.5	16.6667	14.3636	1.51186	2.08167	2.15744	3.16667	8	5	4	8	135	114	121	150	103
3			43	1	1	19	18	18.5	-3.75	638.667	75	163	28.2284	97	-1.4	1.9	18	17	16	16	15	15	17	16	10	14	15	18	15	15	10	18	10	16.25	13	15.3636	1.0351	2.64575	2.11058	-3.25	0	3	5	8	115	80	91.6667	126	81
3			43	2	1	14	14	14	-4.995	505.333	51	160	19.9219	72	-10	15.7	13	14	13	12	12	13	14	12	12	12	13	14	12	13	12	14	12	12.875	12.3333	12.7273	0.834523	0.57735	0.786245	-0.541667	1	2	1	2	125	84	97.6667	98	76
3			50	1	1	15	16	15.5	-4.125	574	61	167.5	21.742	92	-3.6	3.4	17	19	19	19	16	19	18	16	15	17	17	19	16	17	15	19	15	17.875	16.3333	17.4545	1.3562	1.1547	1.4397	-1.54167	1	3	2	4	135	56	82.3333	119	82
3			51	2	1	15	16	15.5	-0.625	502	55.5	154	23.4019	99	0.2	1.8	14	13	13	11	11	11	13	14	12	14	14	14	11	14	12	14	11	12.5	13.3333	12.7273	1.30931	1.1547	1.27208	0.833333	3	3	2	3	111	50	70.3333	114	69
3			46	1	1	19	17	18	-2.75	547	69	176	22.2753	96	-3.8	1.9	15	18	18	19	17	15	13	13	16	13	15	19	13	16	13	19	13	16	14.6667	15.6364	2.32993	1.52753	2.15744	-1.33333	3	6	3	6	149	98	115	162	102
3			63	2	1	19	17	18	-2.75	539	65	163	24.4646	93	-3.9	2.2	15	14	16	15	14	16	16	14	13	16	15	16	14	16	13	16	13	15	14.6667	14.9091	0.92582	1.52753	1.04447	-0.333333	2	2	3	3	107	74	85	126	81
3			45	1	2	13	15	14	-5.625	510.667	79	180	24.3827	93	-4.6	4.6	15	16	18	15	14	14	14	16	17	16	17	18	14	17	16	18	14	15.25	16.6667	15.6364	1.38873	0.57735	1.36182	1.41667	3	4	1	4	130	90	103.333	124	85
3			42	1	1	17	15	16	-5.375	528.667	70	172	23.6614	96	-2	2.6	14	16	18	19	17	16	13	15	12	14	14	19	13	14	12	19	12	16	13.3333	15.2727	2	1.1547	2.149	-2.66667	1	6	2	7	120	84	96	55	78
3			44	1	1	14	12	13	-2.25	544	75	177	23.9395	98	-1.2	2.7	11	12	14	16	13	10	12	13	14	13	15	16	10	15	13	16	10	12.625	14	13	1.84681	1	1.73205	1.375	5	6	2	6	145	100	115	137	92
3			41	2	1	16	15	15.5	-7	577.667	49.85	155.2	20.6958	97	-2.05	2.9	15	15	16	15	16	14	12	12	14	16	14	16	12	16	14	16	12	14.375	14.6667	14.4545	1.59799	1.1547	1.4397	0.291667	4	4	2	4	110	72	84.6667	114	82
3			48	1	2	14	14	14	-6.625	524.333	77.7	174.7	25.4586	96	-2.2	5.8	19	19	17	16	19	16	16	15	17	20	22	19	15	22	17	22	15	17.125	19.6667	17.8182	1.64208	2.51661	2.13627	2.54167	7	4	5	7	110	84	92.6667	122	89
3			54	2	1	21	19	20	-3.625	620.667	55	154	23.1911	99	0.18	2.08	18	18	18	18	16	19	17	17	19	18	18	19	16	19	18	19	16	17.625	18.3333	17.8182	0.916125	0.57735	0.873863	0.708333	3	3	1	3	108	75	86	130	77
3			50	1	1	15	16	15.5	-4.5	546.333	78.25	171	26.7604	79	-6.7	11	19	16	21	18	16	17	17	16	18	15	19	21	16	19	15	21	15	17.5	17.3333	17.4545	1.77281	2.08167	1.75292	-0.166667	3	5	4	6	124	74	90.6667	99	67
3			43	1	1	12	15	13.5	-2.75	525	76.9	166.6	27.7062	100	0.4	1.4	15	21	21	18	23	16	16	14	14	19	16	23	14	19	14	23	14	18	15	17.4	3.29502	1.41421	3.20416	-3	5	9	2	9	125	91	102.333	154	90
3			57	1	1	19	21	20	-5.75	574.333	72.75	166.5	26.2425	94	-3.1	3	19	21	20	21	20	16	18	18	23	23	21	21	16	23	21	23	16	19.125	22.3333	20	1.72689	1.1547	2.14476	3.20833	7	5	2	7	120	79	92.6667	116	70
3			45	1	1	16	13	14.5	-3.75	554.5	84.65	177	27.0197	99	-0.5	1.9	17	17	19	16	15	19	18	18	21	18	18	19	15	21	18	21	15	17.375	19	17.8182	1.40789	1.73205	1.60114	1.625	6	4	3	6	115	82	93	127	84
3			56	2	2	11	12	11.5	-6.875	500.333	46.3	148.5	20.9956	99	0.3	1.8	16	18	18	14	18	18	14	17	15	14	14	18	14	15	14	18	14	16.625	14.3333	16	1.76777	0.57735	1.84391	-2.29167	1	4	1	4	102	74	83.3333	114	79
3			48	1	1	15	16	15.5	-5.25	562	58	165	21.3039	99	0.98	1.5	17	17	14	13	18	14	16	15	16	18	16	18	13	18	16	18	13	15.5	16.6667	15.8182	1.77281	1.1547	1.66242	1.16667	5	5	2	5	131	84	99.6667	99	75
3			50	1	1	19	18	18.5	-6.625	558.667	83.4	170.9	28.555	41	-20.5	12.2	24	27	23	21	23	24	24	25	26	22	25	27	21	26	22	27	21	23.875	24.3333	24	1.72689	2.08167	1.73205	0.458333	5	6	4	6	105	74	84.3333	113	84
3			40	1	1	20	16	18	-5.5	545	84.9	174.6	27.8496	99	-0.4	1.6	19	22	19	19	16	20	18	19	22	22	23	22	16	23	22	23	16	19	22.3333	19.9091	1.69031	0.57735	2.11918	3.33333	7	6	1	7	109	76	87	123	81
3			41	1	1	21	21	21	-8.375	573.333	79.65	175.7	25.8013	91	-5.3	8.9	24	24	25	20	21	20	19	23	22	24	21	25	19	24	21	25	19	22	22.3333	22.0909	2.26779	1.52753	2.0226	0.333333	5	6	3	6	122	94	103.333	117	87
3			60	2	1	15	18	16.5	-5.125	482.333	66	153	28.1943	94	-5.4	2.5	13	15	13	12	13	13	12	12	14	15	14	15	12	15	14	15	12	12.875	14.3333	13.2727	0.991031	0.57735	1.10371	1.45833	3	3	1	3	122	79	93.3333	110	78
3			52	1	1	15	14	14.5	-6.5	532.333	58.5	170	20.2422	95	-2	2.8	14	13	16	13	12	14	12	12	15	19	14	16	12	19	14	19	12	13.25	16	14	1.38873	2.64575	2.09762	2.75	7	4	5	7	97	71	79.6667	104	68
3			51	2	2	15	16	15.5	-2.125	562.333	50	155	20.8117	99	0.01	1.13	18	20	19	19	20	18	17	18	20	17	17	20	17	20	17	20	17	18.625	18	18.4545	1.06066	1.73205	1.21356	-0.625	3	3	3	3	90	59	69.3333	94	65
3			54	2	1	14	16	15	-2.75	517	78	158	31.245	88	-6.3	3.7	13	13	13	15	16	13	12	13	15	16	14	16	12	16	14	16	12	13.5	15	13.9091	1.30931	1	1.3751	1.5	4	4	2	4	108	77	87.3333	117	79
3			56	2	1	17	14	15.5	-6	511.667	48	161.9	18.3125	99	-1.5	1.5	11	13	13	13	16	11	10	10	11	11	12	16	10	12	11	16	10	12.125	11.3333	11.9091	2.03101	0.57735	1.7581	-0.791667	2	6	1	6	118	71	86.6667	139	87
3			46	1	1	16	15	15.5	-4.5	540	68	168.5	23.9502	42	-18.09	14.2	19	16	14	16	18	16	14	17	17	19	19	19	14	19	17	19	14	16.25	18.3333	16.8182	1.75255	1.1547	1.83402	2.08333	5	5	2	5	132	94	106.667	145	94
3			55	1	1	20	16	18	-9.75	575.667	84	169	29.4107	99	0.9	1.9	18	19	20	21	18	21	18	15	15	18	16	21	15	18	15	21	15	18.75	16.3333	18.0909	1.98206	1.52753	2.11918	-2.41667	3	6	3	6	102	57	72	123	82
3			52	1	1	17	16	16.5	-3.375	564.333	47.9	160.2	18.6642	97	-2.4	1.9	16	17	14	15	16	17	17	17	17	16	14	17	14	17	14	17	14	16.125	15.6667	16	1.12599	1.52753	1.18322	-0.458333	3	3	3	3	156	88	110.667	166	85
3			48	1	1	15	13	14	-6	603.667	90	179	28.089	99	-0.8	1.66	14	14	13	14	13	11	14	14	15	14	14	14	11	15	14	15	11	13.375	14.3333	13.6364	1.06066	0.57735	1.02691	0.958333	4	3	1	4	136	95	108.667	109	73
3			44	1	1	15	14	14.5	-3.75	628	74	174	24.4418	99	-1.1	1.4	13	14	15	13	12	14	14	14	14	13	15	15	12	15	13	15	12	13.625	14	13.7273	0.916125	1	0.904534	0.375	3	3	2	3	69	40	49.6667	113	81
3			54	1	1	17	16	16.5	-3.75	573.333	74	168	26.2188	97	-1.58	3.66	17	22	19	19	20	20	17	16	19	18	17	22	16	19	17	22	16	18.75	18	18.5455	1.98206	1	1.75292	-0.75	3	6	2	6	119	88	39.6667	137	101
3			40	1	1	11	14	12.5	-7.625	536.333	68.6	160.3	26.6967	95	-3.7	2	13	17	18	19	18	18	17	16	15	15	13	19	13	15	13	19	13	17	14.3333	16.2727	1.85164	1.1547	2.05382	-2.66667	2	6	2	6	151	113	125.667	156	98
3			58	2	1	18	16	17	-5.75	587.333	70.35	146.5	32.7785	86	-8.06	9.84	13	18	17	16	14	17	13	15	16	17	15	18	13	17	15	18	13	15.375	16	15.5455	1.92261	1	1.69491	0.625	4	5	2	5	125	69	87.6667	151	90
3			49	1	1	16	14	15	-1.75	497.333	83	176	26.7949	100	0.1	1.3	14	16	15	14	11	14	17	14	17	13	12	17	11	17	12	17	11	14.375	14	14.2727	1.76777	2.64575	1.90215	-0.375	6	6	5	6	106	80	88.6667	125	86
3			51	1	1	16	14	15	-7	564.667	65	176	20.984	99	-0.23	1.57	18	15	14	17	17	17	18	14	19	18	18	18	14	19	18	19	14	16.25	18.3333	16.8182	1.66905	0.57735	1.72152	2.08333	5	4	1	5	105	72	83	117	75
3			42	1	1	14	14	14	-5.56	555.667	76	172	25.6896	97	-1.5	2.17	14	17	16	15	15	17	14	17	20	21	14	17	14	21	14	21	14	15.625	18.3333	16.3636	1.30247	3.78594	2.37793	2.70833	7	3	7	7	109	75	86.3333	115	80
3			53	1	1	17	15	16	-6.75	541.667	55.65	166.5	20.0741	96	-2.4	2.11	16	19	19	18	15	18	18	15	18	18	13	19	15	18	13	19	13	17.25	16.3333	17	1.66905	2.88675	1.94936	-0.916667	3	4	5	6	110	84	92.6667	105	74
3			48	1	1	10	13	11.5	-4.5	589.333	79	167	28.3266	37	-21.11	13.95	13	19	17	16	16	17	15	13	17	16	14	19	13	17	14	19	13	15.75	15.6667	15.7273	2.05287	1.52753	1.84883	-0.0833333	4	6	3	6	102	44	63.3333	146	106
[truncated: 81 more columns]
